# Supplementary material for: Enhanced dust removal via the synergy of a standing wave acoustic field and high-pressure spray: An integrated experimental and numerical study
Source: PLoS One. 2026 Feb 13;21(2):e0339045. doi: 10.1371/journal.pone.0339045 (PMC12904392; doi:10.1371/journal.pone.0339045)
Supplement: S1 File — (XLSX) [file pone.0339045.s001.xlsx]

## Sheet: Figure 3
	Particle diameter (mm)	Volumetric Frequency Distribution	Cumulative Volume Frequency
	0.10164	0	0
	0.11157	8.31028e-06	8.31028e-06
	0.12248	0.000182512	0.000190822
	0.13445	0.00136	0.00155
	0.1476	0.00512	0.00667
	0.16203	0.01245	0.01911
	0.17787	0.02237	0.04148
	0.19526	0.0328	0.07428
	0.21435	0.04161	0.11589
	0.2353	0.04723	0.16312
	0.25831	0.04941	0.21253
	0.28356	0.04879	0.26133
	0.31128	0.04745	0.30878
	0.34172	0.04719	0.35597
	0.37512	0.05075	0.40672
	0.4118	0.06027	0.46699
	0.45206	0.0785	0.54549
	0.49625	0.10763	0.65313
	0.54477	0.1492	0.80233
	0.59803	0.20356	1.00588
	0.65649	0.26958	1.27546
	0.72068	0.34613	1.62159
	0.79113	0.43118	2.05277
	0.86848	0.5231	2.57587
	0.95338	0.61876	3.19463
	1.04659	0.71553	3.91016
	1.14891	0.81069	4.72085
	1.26123	0.90341	5.62426
	1.38454	0.99417	6.61842
	1.5199	1.08485	7.70327
	1.66849	1.1784	8.88167
	1.83161	1.27932	10.161
	2.01068	1.39399	11.555
	2.20725	1.52932	13.0843
	2.42304	1.69129	14.7756
	2.65993	1.8834	16.659
	2.91998	2.10681	18.7658
	3.20545	2.36004	21.1258
	3.51883	2.63874	23.7646
	3.86284	2.93399	26.6986
	4.24049	3.23268	29.9312
	4.65506	3.51979	33.451
	5.11017	3.78309	37.2341
	5.60976	4.01485	41.249
	6.1582	4.2101	45.4591
	6.76025	4.36403	49.8231
	7.42117	4.47073	54.2938
	8.14669	4.52584	58.8197
	8.94315	4.5263	63.346
	9.81748	4.46888	67.8149
	10.7773	4.34428	72.1591
	11.8309	4.14278	76.3019
	12.9876	3.86488	80.1668
	14.2573	3.53198	83.6988
	15.6512	3.1856	86.8844
	17.1813	2.85874	89.7431
	18.861	2.5593	92.3024
	20.705	2.26013	94.5626
	22.7292	1.91593	96.4785
	24.9513	1.50565	97.9841
	27.3906	1.05112	99.0353
	30.0685	0.61057	99.6458
	33.0081	0.2673	99.9131
	36.2352	0.0755	99.9886
	39.7777	0.01088	99.9995
	43.6665	0.000503111	100
	47.9356	0	100
	52.622	0	100

## Sheet: Figure 5
	Droplets size distribution at different nozzle diameters
	nozzle diameters:04mm				nozzle diameters:04mm				nozzle diameters:04mm
	Droplet diameter				Droplet diameter				Droplet diameter
	0.117	0	0		0.117	0	0		0.117	0	0
	0.136	0	0		0.136	0	0		0.136	0	0
	0.158	0	0		0.158	0	0		0.158	0	0
	0.185	0	0		0.185	0	0		0.185	0	0
	0.215	0	0		0.215	0	0		0.215	0	0
	0.251	0	0		0.251	0	0		0.251	0	0
	0.293	0	0		0.293	0	0		0.293	0	0
	0.341	0	0		0.341	0	0		0.341	0	0
	0.398	0	0		0.398	0	0		0.398	0	0
	0.464	0	0		0.464	0	0		0.464	0	0
	0.541	0	0		0.541	0	0		0.541	0	0
	0.631	0	0		0.631	0	0		0.631	0	0
	0.736	0	0		0.736	0	0		0.736	0	0
	0.858	0	0		0.858	0	0		0.858	0	0
	1	0	0		1	0	0		1	0	0
	1.17	0	0		1.17	0	0		1.17	0	0
	1.36	0	0		1.36	0	0		1.36	0	0
	1.58	0	0		1.58	0	0		1.58	0	0
	1.85	0	0		1.85	0	0		1.85	0	0
	2.15	0	0		2.15	0	0		2.15	0	0
	2.51	0	0		2.51	0	0		2.51	0	0
	2.93	0	0		2.93	0	0		2.93	0	0
	3.41	0	0		3.41	0	0		3.41	0	0
	3.98	0	0		3.98	0	0		3.98	0	0
	4.64	0	0		4.64	0	0		4.64	0	0
	5.41	0	0		5.41	0	0		5.41	0	0
	6.31	0	0		6.31	0	0		6.31	0	0
	7.36	0	0		7.36	0	0		7.36	0	0
	8.58	0	0		8.58	0	0		8.58	0.02	0.02
	10	0	0		10	0	0		10	0.03	0.05
	11.66	0	0		11.66	0	0		11.66	0.03	0.08
	13.59	0	0		13.59	0	0		13.59	0.1	0.18
	15.85	0.02	0.02		15.85	0	0		15.85	0.1	0.28
	18.48	0.18	0.2		18.48	0	0		18.48	0.17	0.45
	21.54	0.68	0.88		21.54	0.03	0.03		21.54	0.19	0.64
	25.12	1.75	2.63		25.12	0.25	0.28		25.12	0.21	0.85
	29.29	3.6	6.23		29.29	0.97	1.25		29.29	0.23	1.08
	34.15	6.21	12.44		34.15	1.19	2.44		34.15	0.24	1.32
	39.81	9.28	21.72		39.81	2.63	5.07		39.81	0.96	2.28
	46.42	12.17	33.89		46.42	5.46	10.53		46.42	2.71	4.99
	54.12	14.13	48.02		54.12	9.26	19.79		54.12	5.67	10.66
	63.1	14.53	62.55		63.1	13.14	32.93		63.1	9.51	20.17
	73.56	13.18	75.73		73.56	15.81	48.74		73.56	13.24	33.41
	85.77	10.46	86.19		85.77	16.19	64.93		85.77	15.64	49.05
	100	7.14	93.33		100	14.1	79.03		100	15.81	64.86
	116.59	4.09	97.42		116.59	10.34	89.37		116.59	13.71	78.57
	135.94	1.87	99.29		135.94	6.27	95.64		135.94	10.16	88.73
	158.49	0.61	99.9		158.49	3.04	98.68		158.49	6.37	95.1
	184.79	0.1	100		184.79	1.09	99.77		184.79	3.29	98.39
	215.44	0	100		215.44	0.23	100		215.44	1.3	99.69
	251.19	0	100		251.19	0	100		251.19	0.31	100
	292.87	0	100		292.87	0	100		292.87	0	100
	341.46	0	100		341.46	0	100		341.46	0	100
	398.11	0	100		398.11	0	100		398.11	0	100
	464.16	0	100		464.16	0	100		464.16	0	100
	541.17	0	100		541.17	0	100		541.17	0	100
	630.96	0	100		630.96	0	100		630.96	0	100
	735.64	0	100		735.64	0	100		735.64	0	100
	857.7	0	100		857.7	0	100		857.7	0	100
	1000	0	100		1000	0	100		1000	0	100

## Sheet: Figure 7
Scheme1
nozzle orifice diameters	Acoustic off			Mean	Standard Deviation	Acoustic on			Mean		enhancement
0.4	86.019	84.8628	85.9682	85.6167	0.6534	87.8818	88.1084	87.5838	87.858	0.26314	2.61787
0.6	82.0194	84.2654	80.5786	82.2878	1.85803	83.7332	82.4422	84.078	83.4178	0.86231	1.37322
0.8	77.6977	77.2266	77.1772	77.3672	0.28731	79.2832	78.7317	79.7693	79.2614	0.51916	2.44831
Scheme11
nozzle orifice diameters	Acoustic off			Mean	Standard Deviation	Acoustic on			Mean		enhancement
0.4	90.2812	90.2727	86.9242	89.1594	1.93568	93.6399	92.0211	92.7859	92.8156	0.80982	3.50517
0.6	85.2862	83.0216	85.8558	84.7212	1.49922	90.5342	88.3155	91.446	90.0986	1.61008	3.98612
0.8	83.2431	82.5945	86.0977	83.9784	1.86376	88.7923	88.4079	88.8871	88.6958	0.25374	3.84038
Enhancement in efficiency
nozzle orifice diameters
0.4	1.93529	6.78918
0.6	1.04856	7.00622
0.8	1.86729	10.7228

## Sheet: Figure-8
particle diameters	No acoustic			Mean	Standard Deviation	60W			Mean	Standard Deviation		120W			Mean	Standard Deviation		180W			Mean	Standard Deviation
2.5	77.8388	76.779	76.149	76.9223	0.854	78.272	78.7949	76.5855	77.8841	1.15464		82.0234	81.7178	80.318	81.353	0.90933		84.492	85.7797	86.702	85.6579	1.11005
5	79.13	78.495	77.9634	78.5295	0.58406	78.2251	78.7237	79.9794	78.9761	0.90398		83.6347	85.0603	84.2385	84.3112	0.71558		87.8181	84.5727	85.6911	86.2273	0.58309
7.5	79.6785	78.9556	81.1216	79.9186	1.10279	78.5408	79.7599	81.9872	80.096	1.7476		84.2382	82.7895	82.895	83.3076	0.80767		86.7919	84.7558	87.2998	86.2825	1.34632
10	81.023	81.2378	82.7489	81.6699	0.94061	82.3883	83.8275	82.2585	82.8247	0.87081		83.4531	84.2806	82.9733	83.569	0.66132		86.0912	87.5267	89.8752	87.831	1.91025
particle diameters	60W	120W	180W
2.5	0.55556	5.12174	8.57096
5	0.45446	4.26761	7.56995
7.5	0.37258	3.61647	6.7679
10	0.29812	2.90743	5.99675

## Sheet: Figure 9
	Total dust removel efficiency
	Airflow velocity	Acoustic off	Acoustic off-180W
	0.25	82.4682	88.3086
	0.5	70.1222	75.125
	0.75	63.621	64.648

## Sheet: Figure 13
	(a) dp =2.5 um, Eac=0.5 J/m3							(b) dp =2.5 um, Eac=10 J/m3							(c) dp =10 um, Eac=0.5 J/m3							(d) dp =10 um, Eac=10 J/m3
		x=0.1m	x=0.2m	x=0.3m	x=0.4m	x=0.5m			x=0.1m	x=0.2m	x=0.3m	x=0.4m	x=0.5m			x=0.1m	x=0.2m	x=0.3m	x=0.4m	x=0.5m			x=0.1m	x=0.2m	x=0.3m	x=0.4m	x=0.5m
	Y(mm)	(n-n0)/n0´100(%)	(n-n0)/n0´100(%)	(n-n0)/n0´100(%)	(n-n0)/n0´100(%)	(n-n0)/n0´100(%)		Y(mm)	(n-n0)/n0´100(%)	(n-n0)/n0´100(%)	(n-n0)/n0´100(%)	(n-n0)/n0´100(%)	(n-n0)/n0´100(%)		Y(mm)	(n-n0)/n0´100(%)	(n-n0)/n0´100(%)	(n-n0)/n0´100(%)	(n-n0)/n0´100(%)	(n-n0)/n0´100(%)		Y(mm)	(n-n0)/n0´100(%)	(n-n0)/n0´100(%)	(n-n0)/n0´100(%)	(n-n0)/n0´100(%)	(n-n0)/n0´100(%)
	0.2125	-4.7619	-0.79717	-29.1231	-32.5551	-29.4118		0.2125	-9.87868	-75.4816	-100	-100	-100		0.2125	-4.7619	-28.9941	-28.9941	-28.9941	-28.5714		0.2125	-4.97944	-74.9777	-100	-100	-100
	0.6375	-4.7619	-0.79717	-5.4975	-10.0735	-5.88235		0.6375	-9.87868	-50.9632	-76.6607	-100	-100		0.6375	-4.7619	-5.32544	-5.32544	-5.32544	-28.5714		0.6375	-4.97944	-74.9777	-100	-100	-100
	1.0625	-4.7619	-0.79717	-5.4975	-10.0735	-29.4118		1.0625	-6.41248	-47.4606	-76.6607	-100	-100		1.0625	-4.7619	16.6526	-5.32544	-28.9941	-4.7619		1.0625	-4.97944	-49.9553	-76.234	-100	-100
	1.4875	-4.7619	-2.56864	-5.4975	-6.61479	-5.88235		1.4875	-2.94627	-35.2014	-76.6607	-75.0446	-100		1.4875	-4.7619	-3.63483	-5.32544	-5.32544	-4.7619		1.4875	-4.97944	-57.1046	-89.0311	-100	-100
	1.9125	19.0476	15.1462	18.1281	21.0549	17.6471		1.9125	21.3172	-26.4448	-53.3214	-75.0446	-100		1.9125	19.0476	18.3432	18.3432	18.3432	-4.7619		1.9125	18.7757	-33.8695	-79.8903	-100	-100
	2.3375	-4.7619	-7.88308	1.77192	-3.15607	17.6471		2.3375	2.25303	-21.1909	-60.5027	-87.5223	-76.6502		2.3375	-4.7619	-5.32544	-5.32544	18.3432	-4.7619		2.3375	-1.32481	-32.0822	-76.234	-77.0216	-100
	2.7625	-4.7619	15.1462	-5.4975	21.0549	-5.88235		2.7625	0.51993	1.57618	-29.9821	-55.4367	-100		2.7625	-4.7619	-5.32544	18.3432	-5.32544	-4.7619		2.7625	0.50251	-7.05987	-52.468	-100	-100
	3.1875	-4.7619	-7.88308	18.1281	-3.15607	17.6471		3.1875	-2.94627	34.8511	2.33393	-50.0891	-71.2618		3.1875	-4.7619	18.3432	-5.32544	18.3432	19.0476		3.1875	-4.97944	37.6229	-34.1865	-77.0216	-100
	3.6125	19.0476	-7.88308	-5.4975	21.0549	17.6471		3.6125	-2.94627	87.3905	131.598	55.0802	-19.1738		3.6125	-4.7619	-5.32544	18.3432	18.3432	19.0476		3.6125	-4.97944	107.328	68.1901	-31.065	-77.9614
	4.0375	-4.7619	15.1462	18.1281	21.0549	17.6471		4.0375	21.3172	117.163	327.289	523.886	638.213		4.0375	19.0476	18.3432	18.3432	18.3432	42.8571		4.0375	18.7757	193.119	527.057	736.058	774.197
	4.4625	-4.7619	-7.88308	-5.4975	-1.42672	17.6471		4.4625	-2.94627	145.184	361.4	645.098	873.507		4.4625	-4.7619	-5.32544	-5.32544	18.3432	19.0476		4.4625	-4.97944	182.395	547.166	819.134	950.505
	4.8875	-4.7619	15.1462	18.1281	19.3255	17.6471		4.8875	-2.94627	92.6445	129.803	60.4278	-28.1545		4.8875	-4.7619	18.3432	18.3432	18.3432	19.0476		4.8875	-4.97944	105.541	71.8464	-38.1352	-76.1249
	5.3125	-4.7619	-7.88308	-5.4975	21.0549	-5.88235		5.3125	3.98614	33.0998	5.9246	-35.8289	-76.6502		5.3125	-4.7619	-5.32544	18.3432	-5.32544	19.0476		5.3125	2.32983	34.0483	-30.5302	-77.0216	-100
	5.7375	19.0476	-7.88308	18.1281	-3.15607	17.6471		5.7375	14.3848	3.3275	-40.754	-75.0446	-76.6502		5.7375	19.0476	-5.32544	-5.32544	18.3432	19.0476		5.7375	11.4664	-7.05987	-67.0932	-77.0216	-76.1249
	6.1625	-4.7619	-7.88308	-5.4975	21.0549	-5.88235		6.1625	-2.94627	-19.4396	-53.3214	-75.0446	-100		6.1625	-4.7619	18.3432	-5.32544	-5.32544	-4.7619		6.1625	-4.97944	-26.7203	-76.234	-100	-100
	6.5875	-4.7619	15.1462	-5.4975	-3.15607	-5.88235		6.5875	-2.94627	-36.9527	-76.6607	-100	-100		6.5875	-4.7619	-5.32544	-5.32544	-5.32544	-4.7619		6.5875	-3.15212	-42.8061	-76.234	-100	-100
	7.0125	-4.7619	-0.79717	-5.4975	-6.61479	-5.88235		7.0125	-1.21317	-43.958	-76.6607	-75.0446	-100		7.0125	-4.7619	-5.32544	-3.50478	-5.32544	-4.7619		7.0125	-1.32481	-57.1046	-83.5466	-92.9297	-100
	7.4375	19.0476	-0.79717	-5.4975	-15.2616	-5.88235		7.4375	-2.94627	-50.9632	-76.6607	-100	-74.8541		7.4375	19.0476	-5.32544	-7.14611	-5.32544	-28.5714		7.4375	13.2937	-64.2538	-92.6874	-84.0919	-100
	7.8625	-4.7619	-0.79717	-5.4975	-27.3671	-29.4118		7.8625	5.71924	-50.9632	-76.6607	-80.3922	-100		7.8625	-4.7619	-5.32544	-5.32544	-28.9941	-4.7619		7.8625	-4.97944	-51.7426	-85.3748	-100	-100
	8.2875	-4.7619	-0.79717	-5.4975	-10.0735	-5.88235		8.2875	-9.87868	-50.9632	-76.6607	-94.6524	-100		8.2875	-4.7619	-5.32544	-5.32544	-5.32544	-28.5714		8.2875	-4.97944	-73.1903	-90.8592	-100	-100
	8.7125	-4.7619	-0.79717	-5.4975	-10.0735	-5.88235		8.7125	-9.87868	-50.9632	-76.6607	-100	-100		8.7125	-4.7619	-5.32544	-5.32544	-5.32544	-28.5714		8.7125	-4.97944	-74.9777	-100	-100	-100
	9.1375	-4.7619	-0.79717	-5.4975	-32.5551	-29.4118		9.1375	-9.87868	-59.7198	-96.4093	-98.2175	-100		9.1375	-4.7619	-5.32544	-5.32544	-28.9941	-4.7619		9.1375	-4.97944	-49.9553	-76.234	-100	-100
	9.5625	19.0476	-0.79717	-5.4975	-10.0735	-5.88235		9.5625	3.98614	-47.4606	-80.2514	-76.8271	-100		9.5625	19.0476	-5.32544	-28.9941	-5.32544	-28.5714		9.5625	11.4664	-69.6157	-100	-100	-100
	9.9875	-4.7619	-0.79717	-5.4975	-6.61479	-5.88235		9.9875	2.25303	-45.7093	-71.2747	-100	-100		9.9875	-4.7619	-5.32544	-5.32544	-5.32544	-4.7619		9.9875	-1.32481	-53.5299	-76.234	-77.0216	-100
	10.4125	-4.7619	15.1462	-5.4975	-3.15607	-5.88235		10.4125	0.51993	-33.4501	-58.7074	-75.0446	-76.6502		10.4125	-4.7619	-5.32544	18.3432	-5.32544	-4.7619		10.4125	-1.32481	-42.8061	-76.234	-100	-100
	10.8375	-4.7619	-7.88308	-5.4975	21.0549	-5.88235		10.8375	-1.21317	-22.9422	-62.298	-75.0446	-100		10.8375	-4.7619	18.3432	-5.32544	-5.32544	-4.7619		10.8375	-4.97944	-28.5076	-76.234	-100	-100
	11.2625	19.0476	-7.88308	18.1281	-3.15607	17.6471		11.2625	-2.94627	1.57618	-38.9587	-75.0446	-76.6502		11.2625	19.0476	-5.32544	-5.32544	18.3432	19.0476		11.2625	9.6391	-8.84718	-70.7495	-77.0216	-76.1249
	11.6875	-4.7619	-7.88308	-5.4975	21.0549	-5.88235		11.6875	14.3848	36.6024	9.51526	-46.5241	-76.6502		11.6875	-4.7619	-5.32544	18.3432	-5.32544	19.0476		11.6875	0.50251	34.0483	-28.702	-77.0216	-100
	12.1125	-4.7619	15.1462	18.1281	-3.15607	17.6471		12.1125	3.98614	92.6445	140.575	74.6881	-29.9506		12.1125	-4.7619	18.3432	11.0605	18.3432	19.0476		12.1125	-1.32481	107.328	73.6746	-41.6703	-76.1249
	12.5375	-4.7619	-7.88308	-5.4975	21.0549	17.6471		12.5375	-2.94627	129.422	390.126	744.92	1042.34		12.5375	-4.7619	-5.32544	1.95721	18.3432	19.0476		12.5375	-4.97944	184.182	552.651	865.091	1038.66
	12.9625	-4.7619	15.1462	18.1281	21.0549	17.6471		12.9625	-2.94627	125.919	289.587	422.282	489.133		12.9625	-4.7619	18.3432	18.3432	18.3432	22.7106		12.9625	0.50251	191.332	516.088	691.869	687.879
	13.3875	19.0476	-7.88308	-5.4975	21.0549	17.6471		13.3875	19.5841	92.6445	129.803	60.4278	-26.3583		13.3875	19.0476	-5.32544	18.3432	18.3432	39.1941		13.3875	13.2937	109.115	71.8464	-31.065	-79.798
	13.8125	-4.7619	-7.88308	18.1281	-3.15607	17.6471		13.8125	-1.21317	34.8511	7.71993	-53.6542	-74.8541		13.8125	-4.7619	11.5807	-5.32544	18.3432	8.05861		13.8125	-4.97944	35.8356	-32.3583	-77.0216	-88.9807
	14.2375	-4.7619	15.1462	-5.4975	21.0549	-5.88235		14.2375	-2.94627	1.57618	-40.754	-76.8271	-82.0386		14.2375	-4.7619	1.43702	18.3432	-5.32544	6.22711		14.2375	-1.32481	-10.6345	-56.1243	-100	-100
	14.6625	-4.7619	-7.88308	-5.4975	-3.15607	17.6471		14.6625	-1.21317	-22.9422	-65.8887	-76.8271	-100		14.6625	-4.7619	-5.32544	-5.32544	18.3432	-4.7619		14.6625	-1.32481	-30.2949	-72.5777	-80.5568	-100
	15.0875	19.0476	-7.88308	18.1281	-3.15607	-5.88235		15.0875	2.25303	-33.4501	-56.912	-76.8271	-76.6502		15.0875	19.0476	-5.32544	-5.32544	-5.32544	-4.7619		15.0875	11.4664	-48.168	-98.1719	-96.4649	-100
	15.5125	-4.7619	-4.34012	-5.4975	-10.0735	-9.50226		15.5125	9.18544	-47.4606	-73.07	-100	-100		15.5125	-4.7619	-5.32544	-5.32544	-8.96677	-4.7619		15.5125	-4.97944	-51.7426	-78.0622	-100	-100
	15.9375	-4.7619	-0.79717	-5.4975	-10.0735	-25.7919		15.9375	-9.87868	-50.9632	-76.6607	-76.8271	-100		15.9375	-4.7619	-5.32544	-5.32544	-25.3528	-4.7619		15.9375	-4.97944	-53.5299	-81.7185	-100	-100
	16.3625	-4.7619	-0.79717	-5.4975	-10.0735	-5.88235		16.3625	-9.87868	-54.4659	-100	-100	-100		16.3625	-4.7619	-5.32544	-5.32544	-5.32544	-28.5714		16.3625	-4.97944	-71.403	-94.5155	-100	-100
	16.7875	-4.7619	-0.79717	-5.4975	-30.8258	-5.88235		16.7875	-9.87868	-50.9632	-76.6607	-100	-100		16.7875	-4.7619	-5.32544	-28.9941	-28.9941	-28.5714		16.7875	-4.97944	-74.9777	-100	-100	-100

## Sheet: Figure 15
	(a) dw =10 um, Eac=0.5 J/m3							(b) dw =10 um, Eac=10 J/m3							(c) dw =20 um, Eac=0.5 J/m3							(d) dw =20 um, Eac=10 J/m3
		x=0.1m	x=0.2m	x=0.3m	x=0.4m	x=0.5m			x=0.1m	x=0.2m	x=0.3m	x=0.4m	x=0.5m			x=0.1m	x=0.2m	x=0.3m	x=0.4m	x=0.5m			x=0.1m	x=0.2m	x=0.3m	x=0.4m	x=0.5m
	Y(mm)	(n-n0)/n0´100(%)	(n-n0)/n0´100(%)	(n-n0)/n0´100(%)	(n-n0)/n0´100(%)	(n-n0)/n0´100(%)		Y(mm)	(n-n0)/n0´100(%)	(n-n0)/n0´100(%)	(n-n0)/n0´100(%)	(n-n0)/n0´100(%)	(n-n0)/n0´100(%)		Y(mm)	(n-n0)/n0´100(%)	(n-n0)/n0´100(%)	(n-n0)/n0´100(%)	(n-n0)/n0´100(%)	(n-n0)/n0´100(%)		Y(mm)	(n-n0)/n0´100(%)	(n-n0)/n0´100(%)	(n-n0)/n0´100(%)	(n-n0)/n0´100(%)	(n-n0)/n0´100(%)
	0.2125	-4.84904	-28.934	-28.9941	-52.6627	-52.4245		0.2125	-10.4614	-100	-100	-100	-100		0.2125	-4.84	-28.92	-29	-52.68	-52.44		0.2125	-10.48	-100	-100	-100	-100
	0.6375	-4.84904	-5.24535	-28.9941	-28.9941	-52.4245		0.6375	-4.97944	-100	-100	-100	-100		0.6375	-4.84	-5.24	-29	-29	-52.44		0.6375	-4.96	-100	-100	-100	-100
	1.0625	-4.84904	-5.24535	-28.9941	-28.9941	-28.6368		1.0625	-3.15212	-100	-100	-100	-100		1.0625	-4.84	-5.24	-29	-29	-28.64		1.0625	-3.16	-100	-100	-100	-100
	1.4875	-4.84904	-5.24535	-5.32544	-23.5321	-28.6368		1.4875	-4.97944	-74.9888	-100	-100	-100		1.4875	-4.84	-5.24	-5.32	-23.52	-28.64		1.4875	-4.96	-75	-100	-100	-100
	1.9125	18.9387	15.0592	18.3432	12.8812	-4.84904		1.9125	18.7757	-94.6405	-100	-100	-100		1.9125	18.92	15.04	18.36	12.88	-4.84		1.9125	18.76	-94.64	-100	-100	-100
	2.3375	-1.18939	-5.24535	-5.32544	-5.32544	-8.50869		2.3375	0.50251	-74.9888	-100	-100	-100		2.3375	-1.2	-5.24	-5.32	-5.32	-8.52		2.3375	0.52	-75	-100	-100	-100
	2.7625	-4.84904	-1.86125	18.3432	18.3432	2.47027		2.7625	-3.15212	-76.7754	-100	-100	-100		2.7625	-4.84	-1.88	18.36	18.36	2.48		2.7625	-3.16	-76.76	-100	-100	-100
	3.1875	-4.84904	15.0592	18.3432	18.3432	42.7264		3.1875	-1.32481	-57.1237	-100	-100	-100		3.1875	-4.84	15.04	18.36	18.36	42.72		3.1875	-1.32	-57.12	-100	-100	-100
	3.6125	-4.84904	18.4433	18.3432	42.0118	51.8756		3.6125	-3.15212	26.8423	-100	-100	-100		3.6125	-4.84	18.44	18.36	42	51.88		3.6125	-3.16	26.84	-100	-100	-100
	4.0375	18.9387	18.4433	42.0118	65.6805	81.1528		4.0375	18.7757	632.47	804.762	757.143	792.562		4.0375	18.92	18.44	42	65.68	81.16		4.0375	18.76	632.48	804.76	757.16	792.56
	4.4625	-4.84904	8.29103	18.3432	42.0118	66.5142		4.4625	-4.97944	666.414	971.429	1042.86	1001.93		4.4625	-4.84	8.28	18.36	42	66.52		4.4625	-4.96	666.4	971.44	1042.84	1001.92
	4.8875	-4.84904	4.90694	38.3705	42.0118	42.7264		4.8875	0.50251	21.4828	-76.1905	-100	-100		4.8875	-4.84	4.92	38.36	42	42.72		4.8875	0.52	21.48	-76.2	-100	-100
	5.3125	-4.84904	18.4433	20.1639	18.3432	42.7264		5.3125	-1.32481	-53.5507	-100	-100	-100		5.3125	-4.84	18.44	20.16	18.36	42.72		5.3125	-1.32	-53.56	-100	-100	-100
	5.7375	18.9387	-5.24535	-3.50478	18.3432	18.9387		5.7375	13.2937	-74.9888	-100	-100	-100		5.7375	18.92	-5.24	-3.52	18.36	18.92		5.7375	13.28	-75	-100	-100	-100
	6.1625	-4.84904	18.4433	0.13655	-5.32544	-4.84904		6.1625	-3.15212	-85.7079	-100	-100	-100		6.1625	-4.84	18.44	0.12	-5.32	-4.84		6.1625	-3.16	-85.72	-100	-100	-100
	6.5875	-4.84904	-5.24535	-10.7874	-5.32544	-28.6368		6.5875	-4.97944	-82.1349	-100	-100	-100		6.5875	-4.84	-5.24	-10.8	-5.32	-28.64		6.5875	-4.96	-82.12	-100	-100	-100
	7.0125	-4.84904	-5.24535	-5.32544	-28.9941	-28.6368		7.0125	-3.15212	-92.8539	-100	-100	-100		7.0125	-4.84	-5.24	-5.32	-29	-28.64		7.0125	-3.16	-92.84	-100	-100	-100
	7.4375	-1.18939	-18.7817	-28.9941	-28.9941	-28.6368		7.4375	-3.15212	-100	-100	-100	-100		7.4375	-1.2	-18.8	-29	-29	-28.64		7.4375	-3.16	-100	-100	-100	-100
	7.8625	15.279	-15.3976	-5.32544	-28.9941	-52.4245		7.8625	9.6391	-74.9888	-100	-100	-100		7.8625	15.28	-15.4	-5.32	-29	-52.44		7.8625	9.64	-75	-100	-100	-100
	8.2875	-4.84904	-5.24535	-28.9941	-28.9941	-28.6368		8.2875	-4.97944	-100	-100	-100	-100		8.2875	-4.84	-5.24	-29	-29	-28.64		8.2875	-4.96	-100	-100	-100	-100
	8.7125	-4.84904	-5.24535	-28.9941	-28.9941	-52.4245		8.7125	-4.97944	-100	-100	-100	-100		8.7125	-4.84	-5.24	-29	-29	-52.44		8.7125	-4.96	-100	-100	-100	-100
	9.1375	-4.84904	-28.934	-28.9941	-28.9941	-28.6368		9.1375	-4.97944	-85.7079	-100	-100	-100		9.1375	-4.84	-28.92	-29	-29	-28.64		9.1375	-4.96	-85.72	-100	-100	-100
	9.5625	18.9387	-5.24535	-5.32544	-28.9941	-28.6368		9.5625	9.6391	-89.2809	-100	-100	-100		9.5625	18.92	-5.24	-5.32	-29	-28.64		9.5625	9.64	-89.28	-100	-100	-100
	9.9875	-4.84904	-5.24535	-19.8908	-28.9941	-28.6368		9.9875	-3.15212	-100	-100	-100	-100		9.9875	-4.84	-5.24	-19.88	-29	-28.64		9.9875	-3.16	-100	-100	-100	-100
	10.4125	-4.84904	-5.24535	-14.4288	-5.32544	-28.6368		10.4125	-3.15212	-74.9888	-100	-100	-100		10.4125	-4.84	-5.24	-14.44	-5.32	-28.64		10.4125	-3.16	-75	-100	-100	-100
	10.8375	-4.84904	4.90694	18.3432	-5.32544	-4.84904		10.8375	-3.15212	-91.0674	-100	-100	-100		10.8375	-4.84	4.92	18.36	-5.32	-4.84		10.8375	-3.16	-91.08	-100	-100	-100
	11.2625	6.12992	8.29103	-5.32544	7.41921	18.9387		11.2625	-3.15212	-73.2023	-100	-100	-100		11.2625	6.12	8.28	-5.32	7.4	18.92		11.2625	-3.16	-73.2	-100	-100	-100
	11.6875	7.95974	18.4433	18.3432	29.2672	18.9387		11.6875	13.2937	-51.7642	-100	-100	-100		11.6875	7.96	18.44	18.36	29.28	18.92		11.6875	13.28	-51.76	-100	-100	-100
	12.1125	-4.84904	-5.24535	42.0118	42.0118	66.5142		12.1125	2.32983	19.6963	-76.1905	-100	-100		12.1125	-4.84	-5.24	42	42	52.33		12.1125	2.32	19.68	-76.2	-100	-100
	12.5375	-4.84904	18.4433	18.3432	42.0118	66.5142		12.5375	-4.97944	668.2	1064.84	1095.97	254.454		12.5375	-4.84	18.44	18.36	42	53.6		12.5375	-4.96	668.2	1064.84	1095.96	254.44
	12.9625	-4.84904	18.4433	42.0118	52.9358	66.5142		12.9625	2.32983	628.897	711.355	704.029	1551.06		12.9625	-4.84	18.44	42	52.92	82.56		12.9625	2.32	628.88	711.36	704.04	1551.04
	13.3875	18.9387	18.4433	18.3432	36.5498	66.5142		13.3875	11.4664	23.2693	-100	-100	-100		13.3875	18.92	18.44	18.36	36.56	49.52		13.3875	11.48	23.28	-100	-100	-100
	13.8125	-4.84904	-5.24535	18.3432	36.5498	40.8966		13.8125	-1.32481	-53.5507	-100	-100	-100		13.8125	-4.84	-5.24	18.36	36.56	40.88		13.8125	-1.32	-53.56	-100	-100	-100
	14.2375	-4.84904	18.4433	18.3432	14.7019	-3.01921		14.2375	-1.32481	-73.2023	-100	-100	-100		14.2375	-4.84	18.44	18.36	14.72	-3		14.2375	-1.32	-73.2	-100	-100	-100
	14.6625	-4.84904	-5.24535	-5.32544	-1.68411	-4.84904		14.6625	-1.32481	-85.7079	-100	-100	-100		14.6625	-4.84	-5.24	-5.32	-1.68	-4.84		14.6625	-1.32	-85.72	-100	-100	-100
	15.0875	18.9387	-5.24535	-5.32544	-28.9941	-4.84904		15.0875	9.6391	-91.0674	-100	-100	-100		15.0875	18.92	-5.24	-5.32	-29	-4.84		15.0875	9.64	-91.08	-100	-100	-100
	15.5125	-4.84904	-5.24535	-18.0701	-5.32544	-28.6368		15.5125	-3.15212	-91.0674	-100	-100	-100		15.5125	-4.84	-5.24	-18.08	-5.32	-28.64		15.5125	-3.16	-91.08	-100	-100	-100
	15.9375	-4.84904	-5.24535	-16.2494	-28.9941	-52.4245		15.9375	-4.97944	-83.9214	-100	-100	-100		15.9375	-4.84	-5.24	-16.24	-29	-52.44		15.9375	-4.96	-83.92	-100	-100	-100
	16.3625	-4.84904	-5.24535	-28.9941	-28.9941	-28.6368		16.3625	-6.80676	-100	-100	-100	-100		16.3625	-4.84	-5.24	-29	-29	-28.64		16.3625	-6.8	-100	-100	-100	-100
	16.7875	-4.84904	-28.934	-28.9941	-52.6627	-52.4245		16.7875	-6.80676	-100	-100	-100	-100		16.7875	-4.84	-28.92	-29	-52.68	-52.44		16.7875	-6.8	-100	-100	-100	-100
